# Supplementary material for: Endorectal Ultrasonography and Pelvic Magnetic Resonance Imaging Show Similar Diagnostic Accuracy in Local Staging of Rectal Cancer: An Update Systematic Review and Meta-Analysis
Source: Diagnostics (Basel). 2021 Dec 21;12(1):5. doi: 10.3390/diagnostics12010005 (PMC8775222; doi:10.3390/diagnostics12010005)
Supplement: Supplementary file 1 [file diagnostics-12-00005-s001.zip]

Archive with 1 entries (1 files):
- diagnostics-1479048-supplementary.pdf
